# Supplementary material for: Contributions of two cytosolic glutamine synthetase isozymes to ammonium assimilation in Arabidopsis roots
Source: J Exp Bot. 2016 Dec 22;68(3):613–25. doi: 10.1093/jxb/erw454 (PMC5441914; doi:10.1093/jxb/erw454)
Supplement: Supplementary Data [file erw454_Supplementary_Data.zip]

Archive with 5 entries (5 files):
- supplementary_figures_S1.pdf
- supplementary_figures_S2.pdf
- supplementary_figures_S3.pdf
- supplementary_figures_S4.pdf
- supplementary_figures_S5.pdf
